# Supplementary material for: Environmental Heat Stress Decreases Sperm Motility by Disrupting the Diurnal Rhythms of Rumen Microbes and Metabolites in Hu Rams
Source: Int J Mol Sci. 2024 Oct 17;25(20):11161. doi: 10.3390/ijms252011161 (PMC11508439; doi:10.3390/ijms252011161)
Supplement: Supplementary file 1 [file ijms-25-11161-s001.zip]

Archive with 1 entries (1 files):
- ijms-3177176-supplementary.pdf
